# Supplementary material for: The Effectiveness of Massage Therapy for Improving Sequelae in Post-Stroke Survivors. A Systematic Review and Meta-Analysis
Source: Int J Environ Res Public Health. 2021 Apr 21;18(9):4424. doi: 10.3390/ijerph18094424 (PMC8122530; doi:10.3390/ijerph18094424)
Supplement: Supplementary file 1 [file ijerph-18-04424-s001.zip]

Archive with 1 entries (1 files):
- ijerph-1131854-supplementary.pdf
